# Supplementary material for: Phylogeography Analysis Reveals Rabies Epidemiology, Evolution, and Transmission in the Philippines
Source: Mol Biol Evol. 2025 Feb 12;42(2):msaf007. doi: 10.1093/molbev/msaf007 (PMC11815495; doi:10.1093/molbev/msaf007)
Supplement: msaf007_Supplementary_Data [file msaf007_supplementary_data.zip]

Archive with 8 entries (8 files):
- Supplementary fig. S1.tif
- Supplementary fig. S2.jpg
- Supplementary Table 1.pdf
- Supplementary Table 2.pdf
- Supplementary Table 3.pdf
- Supplementary Table 4.pdf
- Supplementary Table 5.pdf
- Supplementary Table 6.pdf
